# Supplementary material for: Comparison of Left Ventricular Global Longitudinal Strain and Left Ventricular Ejection Fraction in Acute Respiratory Failure Patients Requiring Invasive Mechanical Ventilation
Source: J Cardiovasc Dev Dis. 2024 Oct 24;11(11):339. doi: 10.3390/jcdd11110339 (PMC11594607; doi:10.3390/jcdd11110339)
Supplement: Supplementary file 1 [file jcdd-11-00339-s001.zip]

Archive with 1 entries (1 files):
- jcdd-3196481-supplementary.pdf
